# Supplementary material for: Comparative genomic analysis of Pectobacterium carotovorum subsp. brasiliense SX309 provides novel insights into its genetic and phenotypic features
Source: BMC Genomics. 2019 Jun 13;20:486. doi: 10.1186/s12864-019-5831-x (PMC6567464; doi:10.1186/s12864-019-5831-x)
Supplement: Supplementary file 9 — Table S5. Percentage of average nucleotide identities (ANI)a and in silico DNA-DNA hybridization (DDH)b among the selected Pectobacterium genomes (XLSX 11 kb) [file 12864_2019_5831_MOESM9_ESM.xlsx]

## Sheet: Sheet1
Table S5 Percentage of average nucleotide identities (ANI)a and in silico DNA-DNA hybridization (DDH)b among the selected Pectobacterium genomes
	P. carotovorum subsp. brasiliense SX309	P. carotovorum subsp. brasiliense BC1	P. carotovorum subsp. brasiliense BZA12	P. carotovorum subsp. carotovorum PCC21	P. carotovorum subsp. odoriferum BC S7	P. atrosepticum SCRI1043	P. wasabiae CFBP 3304	P. parmentieri RNS08.42.1A	P. parmentieri SCC3193
P. carotovorum subsp. brasiliense SX309		97.43 77.70	97.32 76.50	97.41 77.50	92.25 48.20	89.35 38.10	88.99 37.10	88.72 36.60	88.66 36.60
P. carotovorum subsp. brasiliense BC1	97.43 77.70		97.13 75.00	97.19 75.90	92.26 48.50	89.29 38.1	88.94 37.30	88.76 36.80	88.64 36.80
P. carotovorum subsp. brasiliense BZA12	97.32 76.50	97.13 75.00		97.49 77.80	92.42 48.30	89.33 38.00	88.85 36.80	88.71 36.50	88.58 36.40
P. carotovorum subsp. carotovorum PCC21	97.41 77.50	97.19 75.90	97.49 77.80		92.36 48.00	89.39 38.20	88.84 36.80	88.70 36.60	88.63 36.60
P. carotovorum subsp. odoriferum BC S7	92.25 48.20	92.26 48.50	92.42 48.30	92.36 48.00		89.23 38.40	88.62 36.70	88.48 36.50	88.53 36.40
P. atrosepticum SCRI1043	89.35 38.10	89.29 38.1	89.33 38.00	89.39 38.20	89.23 38.40		89.95 40.20	89.78 39.40	89.63 39.40
P. wasabiae CFBP 3304	88.99 37.10	88.94 37.30	88.85 36.80	88.84 36.80	88.62 36.70	89.95 40.20		93.97 54.70	93.94 54.60
P. parmentieri RNS08.42.1A	88.72 36.60	88.76 36.80	88.71 36.50	88.70 36.60	88.48 36.50	89.78 39.40	93.97 54.70		99.03 90.40
P. parmentieri SCC3193	88.66 36.60	88.64 36.80	88.58 36.40	88.63 36.60	88.53 36.40	89.63 39.40	93.94 54.60	99.03 90.40
Nucleotide sequences were downloaded from GenBank. The accession numbers for P. carotovorum subsp. brasiliense BC1, P. carotovorum subsp. brasiliense BZA12, P. carotovorum subsp. carotovorum PCC21,
P. carotovorum subsp. odoriferum BC S7, P. atrosepticum SCRI1043, P. parmentieri SCC3193, P. parmentieri RNS08.42.1A and P. wasabiae CFBP 3304 are CP009769.1, CP024780.1, CP003776.1, CP009678.1, BX950851.1,CP003415.1,CP015749.1, CP015750.1, respectively.
aANI values were computed for pairwise genome comparison with using the OrthoANIu algorithm. The percentage of ANI was shown on the top and black.
bIn silico DNA-DNA hybridization was calculated by using Genome-to-Genome Distance Calculator (GGDC). The percentage of DDH was shown on the bottom and red.
