# Supplementary material for: Comparative genomic analysis of Pectobacterium carotovorum subsp. brasiliense SX309 provides novel insights into its genetic and phenotypic features
Source: BMC Genomics. 2019 Jun 13;20:486. doi: 10.1186/s12864-019-5831-x (PMC6567464; doi:10.1186/s12864-019-5831-x)
Supplement: Supplementary file 17 — Table S10. Homolog of two-component system encoding genes in P. carotovorum subsp. brasiliense SX309 and other Pectobacterium spp. (XLSX 13 kb) [file 12864_2019_5831_MOESM17_ESM.xlsx]

## Sheet: Sheet1
Table S10 Homolog of two-component system encoding genes in P. carotovorum subsp. brasiliense SX309 and other Pectobacterium spp.
Genes in SX309*	Product sequence or definition in SX309	Accesion no. or position in SX309	PCC21		BC S7		SCC3193		SCRI1043		RNS08.42.1A
			Accesion	Homology	Accesion	Homology	Accesion	Homology	Accesion	Homology	Accesion	Homology
			no.	(%)	no.	(%)	no.	(%)	no.	(%)	no.	(%)
phoR (B5S52_16465)	Two-component system, OmpR family, phosphate regulon sensor histidine kinase PhoR	ARA77392.1	AFR02446.1	99	AIU87646.1	99	AFI91371.1	99	CAG74021.1	98	AOR57714.1	99
phoB (B5S52_16470)	Two-component system, OmpR family, phosphate regulon response regulator PhoB	ARA77393.1	AFR02445.1	100	AIU87645.1	100	AFI91372.1	100	CAG74020.1	100	AOR57713.1	100
phoQ (B5S52_12355)	Two-component system, OmpR family, sensor histidine kinase PhoQ	ARA76629.1	AFR03329.1	100	AIU88365.1	97	AFI90184.1	95	CAG75348.1	98	AOR58872.1	95
phoP (B5S52_12350)	Two-component system, OmpR family, response regulator PhoP	ARA76628.1	AFR03330.1	100	AIU88366.1	97	AFI90185.1	95	CAG75347.1	97	AOR58871.1	95
envZ (B5S52_01710)	Two-component system, OmpR family, osmolarity sensor histidine kinase EnvZ	ARA74670.1	AFR05292.1	99	AIU90004.1	98	AFI92289.1	98	CAG77004.1	98	AOR61358.1	98
ompR (B5S52_01705)	Two-component system, OmpR family, phosphate regulon response regulator OmpR	ARA74669.1	AFR05293.1	100	AIU90005.1	99	AFI92290.1	100	CAG77005.1	100	AOR61357.1	100
rstB (B5S52_10300)	Two-component system, OmpR family, sensor histidine kinase RstB	ARA76244.1	AFR03753.1	99	aNA	aNA	AFI90644.1	95	CAG74913.1	97	AOR58407.1	95
rstA (B5S52_10305)	Two-component system, OmpR family, response regulator RstA	ARA76245.1	AFR03752.1	100	AIU88691.1	99	AFI90643.1	98	CAG74914.1	99	AOR58408.1	98
cpxA (B5S52_00755)	Two-component system, OmpR family, sensor histidine kinase CpxA	ARA74496.1	AFR05479.1	100	AIU90172.1	99	AFI88268.1	98	CAG77209.1	99	AOR60712.1	98
cpxR (B5S52_00760)	Two-component system, OmpR family, response regulator CpxR	ARA74497.1	AFR05478.1	100	AIU90173.1	99	AFI88269.1	98	CAG77208.1	99	AOR60711.1	98
baeS (B5S52_06775)	Two-component system, OmpR family, sensor histidine kinase BaeS	ARA75590.1	AFR04412.1	99	AIU89271.1	95	AFI89315.1	93	CAG76086.1	94	AOR59687.1	93
baeR (B5S52_06770)	Two-component system, OmpR family, response regulator BaeR	ARA75589.1	AFR04413.1	98	AIU89272.1	97	AFI89314.1	97	CAG76087.1	96	AOR59688.1	97
qseC (B5S52_21990)	Two-component system, OmpR family, sensor histidine kinase QseC	ARA78390.1	AFR05658.1	99	AIU90343.1	94	AFI92758.1	91	CAG72931.1	92	AOR60921.1	92
qseB (B5S52_21985)	Two-component system, OmpR family, response regulator QseB	ARA78389.1	AFR05659.1	99	AIU90344.1	97	AFI92757.1	95	CAG72932.1	96	AOR60922.1	95
kdpD (B5S52_15460)	Two-component system, OmpR family, sensor histidine kinase KdpD	ARA77211.1	AFR02649.1	99	AIU87806.1	97	aNA	aNA	CAG74249.1	96	aNA	aNA
kdpE (B5S52_15465)	Two-component system, OmpR family, KDP operon response regulator KdpE	ARA77212.1	AFR02648.1	100	aNA	aNA	aNA	aNA	CAG74248.1	98	aNA	aNA
rcsF (B5S52_04955)	Rcs stress response system protein RcsF	ARA75273.1	AFR04748.1	100	AIU89550.1	99	AFI91706.1	93	CAG76425.1	96	AOR57514.1	93
rcsC (B5S52_15990)	Two-component system, NarL family, capsular synthesis sensor histidine kinase RcsC	ARA77299.1	AFR02540.1	99	AIU87722.1	96	AFI91282.1	94	CAG74112.1	94	AOR57803.1	94
rcsD (B5S52_15980)	Two-component system, NarL family, sensor histidine kinase RcsD	ARA77297.1	AFR02542.1	99	AIU87724.1	96	AFI91280.1	91	CAG74114.1	93	AOR57805.1	91
gacS (B5S52_04715)	Two-component system, NarL family, sensor histidine kinase GacS	ARA75230.1	AFR04798.1	99	AIU89584.1	96	AFI91750.1	95	CAG76469.1	95	AOR57471.1	95
gacA (B5S52_08195)	Two-component system, NarL family, invasion response regulator GacA	ARA75851.1	AFR04138.1	100	AIU89005.1	100	AFI89552.1	99	CAG75782.1	99	AOR59321.1	99
arcB (B5S52_20265)	Two-component system, OmpR family, aerobic respiration control sensor histidine kinase ArcB	ARA78084.1	AFR01718.1	99	AIU87015.1	98	AFI88448.1	97	CAG73234.1	96	AOR60544.1	97
arcA (B5S52_03120)	Two-component system, OmpR family, aerobic respiration control protein ArcA	ARA74929.1	AFR05070.1	100	AIU89810.1	99	AFI92075.1	99	CAG76791.1	100	AOR61563.1	99
citA (B5S52_12940)	Two-component system, CitB family, cit operon sensor histidine kinase CitA	ARA76736.1	AFR03160.1	95	AIU88214.1	98	AFI90057.1	91	CAG75476.1	95	AOR58995.1	91
citB (B5S52_12945)	Two-component system, CitB family, response regulator CitB	ARA76737.1	AFR03159.1	100	AIU88213.1	98	AFI90056.1	93	CAG75477.1	95	AOR58996.1	93
dcuS (B5S52_00255)	Two-component system, CitB family, sensor histidine kinase DcuS	ARA74406.1	AFR05563.1	99	AIU90265.1	99	AFI88182.1	97	CAG77295.1	97	AOR60795.1	97
dcuR (B5S52_00260)	Two-component system, CitB family, response regulator DcuR	ARA74407.1	AFR05562.1	100	AIU90264.1	100	AFI88183.1	98	CAG77294.1	98	AOR60794.1	98
narX (B5S52_10385)	Two-component system, NarL family, nitrate/nitrite sensor histidine kinase NarX	ARA76260.1	AFR03737.1	99	AIU90500.1	97	AFI90630.1	97	CAG74931.1	96	AOR58419.1	97
narL (B5S52_10380)	Two-component system, NarL family, nitrate/nitrite response regulator NarL	ARA76259.1	AFR03738.1	100	AIU88684.1	99	AFI90631.1	99	CAG74930.1	99	AOR58418.1	99
narQ (B5S52_09310)	Two-component system, NarL family, nitrate/nitrite sensor histidine kinase NarQ	ARA76060.1	AFR03921.1	99	AIU90500.1	30	AFI90777.1	95	CAG74803.1	96	AOR58277.1	95
narP (B5S52_09315)	Two-component system, NarL family, nitrate/nitrite response regulator NarP	ARA76061.1	AFR03920.1	99	AIU88772.1	99	AFI90776.1	98	CAG74804.1	96	AOR58278.1	98
fusK (B5S52_14640)	Two-component system, NarL family, sensor histidine kinase FusK	ARA77056.1	AFR02803.1	99	AIU87910.1	98	AFI89779.1	93	CAG74405.1	96	AOR59225.1	94
fusR (B5S52_14635)	Two-component system, NarL family, response regulator FusR	ARA78553.1	AFR02804.1	100	AIU87911.1	100	AFI89780.1	99	CAG74406.1	99	AOR59224.1	99
glnL (B5S52_21860)	Two-component system, NtrC family, nitrogen regulation sensor histidine kinase GlnL	ARA78608.1	AFR01418.1	99	AIU90362.1	100	AFI92731.1	99	CAG72950.1	99	AOR60945.1	99
glnG (B5S52_21865)	Two-component system, NtrC family, nitrogen regulation response regulator GlnG	ARA78370.1	AFR01417.1	100	AIU90361.1	99	AFI92732.1	99	CAG72949.1	99	AOR60944.1	99
glrK (B5S52_06360)	Two-component system, NtrC family, sensor histidine kinase GlrK	ARA75511.1	AFR04492.1	99	AIU89333.1	99	AFI89235.1	98	CAG76155.1	99	AOR59765.1	98
glrR (B5S52_06370)	Two-component system, NtrC family, response regulator GlrR	ARA75513.1	AFR04490.1	100	AIU89331.1	99	AFI89237.1	99	CAG76153.1	99	AOR59763.1	99
cheA (B5S52_08300)	Two-component system, chemotaxis family, sensor kinase CheA	ARA75866.1	AFR04120.1	99	AIU88947.1	97	AFI89857.1	96	CAG74595.1	96	AOR59157.1	96
cheY (B5S52_08325)	Two-component system, chemotaxis family, chemotaxis protein CheY	ARA75871.1	AFR04115.1	100	AIU88942.1	99	AFI89862.1	98	CAG74600.1	98	AOR59152.1	98
aNA = not available.
