# Supplementary material for: Comparative genomic analysis of Pectobacterium carotovorum subsp. brasiliense SX309 provides novel insights into its genetic and phenotypic features
Source: BMC Genomics. 2019 Jun 13;20:486. doi: 10.1186/s12864-019-5831-x (PMC6567464; doi:10.1186/s12864-019-5831-x)
Supplement: Supplementary file 19 — Table S11. Identification of homologs of flagellar and chemotaxis genes in P. carotovorum subsp. brasiliense SX309 and other Pectobacterium spp. (XLSX 15 kb) [file 12864_2019_5831_MOESM19_ESM.xlsx]

## Sheet: Sheet1
Table S11 Identification of homologs of flagellar and chemotaxis genes in P. carotovorum subsp. brasiliense SX309 and other Pectobacterium spp.
Genes in SX309*	Accesion	PCC21		BC S7		SCC3193		SCRI1043		RNS08.42.1A
	no. in SX309	Accesion	Homology	Accesion	Homology	Accesion	Homology	Accesion	Homology	Accesion	Homology
		no.	(%)	no.	(%)	no.	(%)	no.	(%)	no.	(%)
Flagellar biosynthesis genes
flhD (B5S52_08280)	ARA75862.1	AFR04124.1	100	AIU88950.1	98	AFI89853.1	99	CAG74591.1	97	AOR59161.1	99
flhC (B5S52_08285)	ARA75863.1	AFR04123.1	100	AIU88949.1	100	AFI89854.1	100	CAG74592.1	99	AOR59160.1	100
motA (B5S52_08290)	ARA75864.1	AFR04122.1	100	AIU88948.1	99	AFI89855.1	97	CAG74593.1	98	AOR59159.1	97
motB (B5S52_08295)	ARA75865.1	AFR04121.1	100	aND	77	AFI89856.1	96	CAG74594.1	97	AOR59158.1	96
flhB (B5S52_08335)	ARA75873.1	AFR04113.1	99	aND	61	AFI89864.1	95	CAG74602.1	96	AOR59150.1	95
flhA (B5S52_08340)	ARA75874.1	AFR04112.1	99	AIU88940.1	99	AFI89865.1	98	CAG74603.1	98	AOR59149.1	98
flhE (B5S52_08345)	ARA75875.1	AFR04111.1	99	AIU88939.1	91	AFI89866.1	82	CAG74604.1	91	AOR59148.1	82
flgN (B5S52_08350)	ARA75876.1	AFR04110.1	99	AIU90510.1	97	AFI89867.1	88	CAG74605.1	90	AOR59147.1	88
flgM (B5S52_08355)	ARA75877.1	AFR04109.1	100	AIU88938.1	98	AFI89868.1	94	CAG74606.1	98	AOR59146.1	94
flgA (B5S52_08360)	ARA75878.1	AFR04107.1	99	AIU88937.1	97	AFI89869.1	91	CAG74607.1	91	AOR59145.1	91
flgB (B5S52_08365)	ARA75879.1	AFR04106.1	100	AIU88936.1	100	AFI89870.1	99	CAG74608.1	98	AOR59144.1	99
flgC (B5S52_08370)	ARA75880.1	AFR04105.1	100	AIU88935.1	100	AFI89871.1	99	CAG74609.1	99	AOR59143.1	99
flgD (B5S52_08375)	ARA75881.1	AFR04104.1	100	AIU88934.1	94	AFI89872.1	93	CAG74610.1	93	AOR59142.1	93
flgE (B5S52_08380)	ARA75882.1	AFR04103.1	100	AIU88933.1	94	AFI89873.1	93	CAG74611.1	97	AOR59141.1	93
flgF (B5S52_08385)	ARA75883.1	AFR04102.1	100	AIU88932.1	99	AFI89874.1	98	CAG74612.1	98	AOR59140.1	98
flgG (B5S52_08390)	ARA75884.1	AFR04101.1	100	AIU88931.1	99	AFI89875.1	98	CAG74613.1	99	AOR59139.1	98
flgH (B5S52_08395)	ARA75885.1	AFR04100.1	100	AIU88930.1	98	AFI89876.1	97	CAG74614.1	95	AOR59138.1	97
flgI (B5S52_08400)	ARA75886.1	AFR04099.1	100	AIU88929.1	99	AFI89877.1	98	CAG74615.1	98	AOR59137.1	98
flgJ (B5S52_08405)	ARA75887.1	AFR04098.1	99	aND	68	AFI89878.1	96	CAG74616.1	98	AOR59136.1	95
flgK (B5S52_08410)	ARA75888.1	AFR04097.1	99	AIU88928.1	98	AFI89879.1	88	CAG74617.1	93	AOR59135.1	88
flgL (B5S52_08415)	ARA75889.1	AFR04096.1	99	AIU88927.1	98	AFI89880.1	82	CAG74618.1	93	AOR59134.1	82
fliR (B5S52_08420)	ARA75890.1	AFR04095.1	100	AIU88926.1	97	AFI89881.1	95	CAG74619.1	96	AOR59133.1	95
fliQ (B5S52_08425)	ARA75891.1	AFR04094.1	100	AIU88925.1	100	AFI89882.1	98	CAG74620.1	97	AOR59132.1	98
fliP (B5S52_08430)	ARA75892.1	AFR04093.1	99	AIU88924.1	98	AFI89883.1	99	CAG74621.1	98	AOR59131.1	97
fliO (B5S52_08435)	ARA75893.1	AFR04092.1	99	AIU88923.1	98	AFI89884.1	91	CAG74622.1	95	AOR59130.1	91
fliN (B5S52_08440)	ARA75894.1	AFR04091.1	100	AIU88922.1	100	AFI89885.1	99	CAG74623.1	100	AOR59129.1	99
fliM (B5S52_08445)	ARA75895.1	AFR04090.1	100	AIU88921.1	99	AFI89886.1	98	CAG74624.1	99	AOR59128.1	98
fliL (B5S52_08450)	ARA75896.1	AFR04089.1	100	AIU88920.1	99	AFI89887.1	97	CAG74625.1	99	AOR59127.1	97
fliK (B5S52_08455)	ARA75897.1	AFR04088.1	99	AIU88919.1	91	AFI89888.1	76	CAG74626.1	87	AOR59126.1	77
fliJ (B5S52_08460)	ARA75898.1	AFR04087.1	100	AIU88918.1	99	AFI89889.1	97	CAG74627.1	98	AOR59125.1	97
fliI (B5S52_08465)	ARA75899.1	AFR04086.1	100	AIU88917.1	99	AFI89890.1	99	CAG74628.1	98	AOR59124.1	99
fliH (B5S52_08470)	ARA75900.1	AFR04085.1	99	AIU88916.1	97	AFI89891.1	92	CAG74629.1	92	AOR59123.1	92
fliG (B5S52_08475)	ARA75901.1	AFR04084.1	100	AIU88915.1	99	AFI89892.1	97	CAG74630.1	98	AOR59122.1	97
fliF (B5S52_08480)	ARA75902.1	AFR04083.1	99	AIU88914.1	98	AFI89893.1	94	CAG74631.1	97	AOR59121.1	94
fliE (B5S52_08485)	ARA75903.1	AFR04082.1	99	AIU88913.1	97	AFI89894.1	92	CAG74632.1	97	AOR59120.1	92
fliT (B5S52_08490)	ARA75904.1	AFR04081.1	100	AIU88912.1	98	AFI89895.1	61	CAG74633.1	91	AOR59119.1	61
fliS (B5S52_08495)	ARA75905.1	AFR04080.1	100	aND	63	AFI89896.1	82	CAG74634.1	96	AOR59118.1	82
fliD (B5S52_08500)	ARA75906.1	AFR04079.1	99	AIU88911.1	92	AFI89897.1	43	CAG74635.1	84	AOR59117.1	43
fliC (B5S52_08505)	ARA75907.1	AFR04078.1	100	AIU88910.1	100	AFI89898.1	44	CAG74636.1	99	AOR59116.1	44
fliA (B5S52_08550)	ARA75916.1	AFR04069.1	100	AIU88901.1	100	AFI89900.1	99	CAG74644.1	99	AOR59114.1	99
fliZ (B5S52_08555)	ARA75917.1	AFR04068.1	100	AIU88900.1	99	AFI89901.1	93	CAG74645.1	96	AOR59113.1	93
ycgR (B5S52_12895)	ARA76727.1	AFR03169.1	99	AIU88223.1	98	AFI90067.1	95	CAG75467.1	97	AOR58986.1	95
Chemotaxis-related genes
cheA (B5S52_08300)	ARA75866.1	AFR04120.1	99	AIU88947.1	97	AFI89857.1	96	CAG74595.1	96	AOR59157.1	96
cheW (B5S52_08305)	ARA75867.1	AFR04119.1	99	AIU88946.1	99	AFI89858.1	100	CAG74596.1	99	AOR59156.1	100
cheR (B5S52_08315)	ARA75869.1	AFR04117.1	100	AIU88944.1	100	AFI89860.1	99	CAG74598.1	99	AOR59154.1	99
cheB (B5S52_08320)	ARA75870.1	AFR04116.1	100	AIU88943.1	99	AFI89861.1	99	CAG74599.1	99	AOR59153.1	99
cheY (B5S52_08325)	ARA75871.1	AFR04115.1	100	AIU88942.1	99	AFI89862.1	98	CAG74600.1	98	AOR59152.1	98
cheZ (B5S52_08330)	ARA75872.1	AFR04114.1	100	AIU88941.1	99	AFI89863.1	99	CAG74601.1	97	AOR59151.1	99
cheV (B5S52_14295)	ARA76992.1	AFR02869.1	99	AIU87960.1	99	AFI89842.1	97	CAG74474.1	97	AOR59173.1	97
cheM (B5S52_21005)	ARA78210.1	AFR01571.1	95	AIU86879.1	97	AFI92552.1	91	CAG73101.1	92	AOR61091.1	91
cheD (B5S52_10545)	ARA76290.1	AFR03706.1	99	AIU88658.1	96	AFI90599.1	91	CAG74963.1	93	AOR58448.1	91
tsr (B5S52_08310)	ARA75868.1	AFR04118.1	99	AIU88945.1	99	AFI89859.1	95	CAG74597.1	94	AOR59155.1	95
tar (B5S52_06425)	ARA75523.1	AFR04479.1	96	AIU89321.1	94	AFI89247.1	90	CAG76143.1	90	AOR59753.1	90
trg (B5S52_08270)	ARA75861.1	AFR04126.1	100	AIU88952.1	98	AFI89851.1	94	CAG74589.1	97	AOR59163.1	94
tcp (B5S52_00035)	ARA74364.1	AFR05602.1	99	AIU90382.1	97	AFI88145.1	95	CAG75128.1	58	AOR60832.1	95
aND = not determined; bNA = not available.
