# Supplementary material for: Comparative genomic analysis of Pectobacterium carotovorum subsp. brasiliense SX309 provides novel insights into its genetic and phenotypic features
Source: BMC Genomics. 2019 Jun 13;20:486. doi: 10.1186/s12864-019-5831-x (PMC6567464; doi:10.1186/s12864-019-5831-x)
Supplement: Supplementary file 20 — Table S12. Homologs of lipopolysaccharide biosynthesis genes in P. carotovorum subsp. brasiliense SX309 and other Pectobacterium spp. (XLSX 14 kb) [file 12864_2019_5831_MOESM20_ESM.xlsx]

## Sheet: Sheet1
Table S12 Homologs of lipopolysaccharide biosynthesis genes in P. carotovorum subsp. brasiliense SX309 and other Pectobacterium spp.
Genes in SX309*	Product definition in SX309	Accesion	PCC21		BC S7		SCC3193		SCRI1043		RNS08.42.1A
		no. in SX309	Accesion	Homology	Accesion	Homology	Accesion	Homology	Accesion	Homology	Accesion	Homology
			no.	(%)	no.	(%)	no.	(%)	no.	(%)	no.	(%)
waaA (B5S52_21115)	3-deoxy-D-manno-octulosonic acid transferase	ARA78231.1	AFR01551.1	99	AIU86854.1	98	AFI92582.1	97	CAG73071.1	97	AOR61060.1	98
waaB	Lipopolysaccharide 1,6-galactosyltransferase	aNA	aNA	aNA	aNA	aNA	AFI91095.1	aNA	aNA	aNA	AOR61069.1	aNA
waaC (B5S52_21095)	Lipopolysaccharide heptosyltransferase 1	ARA78228.1	AFR01555.1	99	AIU86865.1	94	AFI92569.1	92	CAG73083.1	90	AOR61074.1	91
waaE (B5S52_21110)	Lipopolysaccharide biosynthesis protein	ARA78601.1	AFR01552.1	100	AIU86859.1	70	AFI92580.1	76	CAG73073.1	76	aNA	aNA
waaF (B5S52_21090)	ADP-heptose-LPS heptosyltransferase	ARA78227.1	AFR01556.1	99	AIU86866.1	97	AFI92567.1	52	CAG73084.1	95	AOR61075.1	94
waaG	Lipopolysaccharide core biosynthesis protein	aNA	aNA	aNA	AIU86862.1	aNA	AFI92574.1	aNA	CAG73079.1	aNA	AOR61071.1	aNA
waaI	Lipopolysaccharide 1,3-galactosyltransferase	aNA	aNA	aNA	AIU86861.1	aNA	AFI92575.1	aNA	CAG73078.1	aNA	aNA	aNA
waaJ	Lipopolysaccharide 1,2-glucosyltransferase	aNA	aNA	aNA	AIU86860.1	aNA	aNA	aNA	CAG73077.1	aNA	aNA	aNA
waaL	O-antigen ligase	aNA	aNA	aNA	AIU86864.1	aNA	AFI92570.1	aNA	CAG73081.1	aNA	AOR61073.1	aNA
waaQ (B5S52_21100)	Putative lipopolysaccharide heptosyltransferase III	ARA78229.1	AFR01554.1	99	AIU86863.1	34	AFI92573.1	36	CAG73080.1	34	AOR61072.1	37
rfbC (B5S52_21105)	O-antigen biosynthesis protein	ARA78230.1	AFR01553.1	99	aNA	aNA	aNA	aNA	aNA	aNA	aNA	aNA
kdsA (B5S52_11185)	3-deoxy-8-phosphooctulonate synthase	ARA76406.1	AFR03555.1	100	AIU88574.1	99	AFI90471.1	99	CAG75096.1	99	AOR58577.1	99
kdsB (B5S52_12830)	3-deoxy-manno-octulosonate cytidylyltransferase	ARA76716.1	AFR03182.1	99	AIU88235.1	99	AFI90080.1	97	CAG75453.1	98	AOR58973.1	97
kdsC (B5S52_20385)	3-deoxy-D-manno-octulosonate 8-phosphate phosphatase	ARA78105.1	AFR01689.1	99	AIU86995.1	99	AFI88426.1	97	CAG73212.1	98	AOR60566.1	97
kdsD (B5S52_20380)	D-arabinose 5-phosphate isomerase	ARA78104.1	AFR01690.1	99	AIU86996.1	99	AFI88427.1	94	CAG73213.1	97	AOR60565.1	94
eptB (B5S52_21790)	Lipid A phosphoethanolamine transferase	ARA78356.1	AFR01432.1	99	AIU90304.1	98	AFI92717.1	96	CAG72965.1	98	AOR60959.1	96
lpxA (B5S52_16755)	UDP-N-acetylglucosamine acyltransferase	ARA77448.1	AFR02389.1	100	AIU87607.1	99	AFI91421.1	99	CAG73954.1	98	AOR57668.1	99
lpxB (B5S52_16750)	Lipid-A-disaccharide synthase	ARA77447.1	AFR02390.1	100	AIU87608.1	97	AFI91420.1	96	CAG73955.1	96	AOR57669.1	96
lpxC (B5S52_03565)	UDP-3-O-[3-hydroxymyristoyl] N-acetylglucosamine deacetylase	ARA78474.1	AFR04984.1	100	AIU90570.1	99	AFI91977.1	99	CAG76708.1	99	AOR61654.1	99
lpxD (B5S52_16765)	UDP-3-O-(3-hydroxymyristoyl) glucosamine N-acyltransferase	ARA77450.1	AFR02387.1	99	AIU87605.1	99	AFI91423.1	98	CAG73952.1	98	AOR57666.1	98
lpxH (B5S52_06955)	UDP-2,3-diacylglucosamine diphosphatase	ARA75624.1	AFR04377.1	98	AIU89240.1	97	AFI89349.1	91	CAG76053.1	89	AOR59654.1	91
lpxK (B5S52_12840)	Tetraacyldisaccharide 4'-kinase	ARA76718.1	AFR03180.1	98	AIU88233.1	96	AFI90078.1	89	CAG75455.1	92	AOR58975.1	89
lpxL (B5S52_08750)	Lipid A biosynthesis lauroyl acyltransferase	ARA75953.1	AFR04033.1	99	AIU90509.1	93	AFI90892.1	91	CAG74684.1	92	AOR58166.1	91
lpxM (B5S52_12520)	Lauroyl-Kdo(2)-lipid IV(A) myristoyltransferase	ARA76660.1	AFR03239.1	99	AIU88286.1	99	AFI90147.1	97	CAG75382.1	97	AOR58907.1	97
lptA (B5S52_20395)	Lipopolysaccharide ABC transporter substrate-binding protein LptA	ARA78107.1	AFR01687.1	100	AIU86993.1	98	AFI88424.1	98	CAG73210.1	98	AOR60568.1	98
lptF (B5S52_19840)	LPS export ABC transporter permease LptF	ARA78002.1	AFR01806.1	99	AIU87099.1	99	AFI88583.1	95	CAG73324.1	95	AOR60427.1	96
lptG (B5S52_19835)	Lipopolysaccharide ABC transporter permease LptG	ARA78001.1	AFR01807.1	99	AIU87100.1	99	AFI88584.1	96	CAG73325.1	98	AOR60426.1	96
wecG (B5S52_01205)	Lipopolysaccharide N-acetylmannosaminouronosyltransferase	ARA74575.1	AFR05382.1	99	AIU90097.1	97	AFI92407.1	95	CAG77097.1	94	AOR61244.1	95
lapB (B5S52_09990)	Lipopolysaccharide assembly protein LapB	ARA76185.1	AFR03867.1	100	AIU88740.1	98	AFI90700.1	97	CAG74858.1	95	AOR58351.1	97
gmhA (B5S52_05260)	Phosphoheptose isomerase	ARA75326.1	AFR04694.1	100	AIU89498.1	99	AFI91650.1	100	CAG76372.1	100	AOR57574.1	100
gmhB (B5S52_04975)	D-glycero-beta-D-manno-heptose 1,7-bisphosphate 7-phosphatase	ARA75277.1	AFR04744.1	99	AIU89546.1	99	AFI91702.1	93	CAG76421.1	93	AOR57518.1	93
gmhC (B5S52_04645)	Bifunctional heptose 7-phosphate kinase/heptose 1-phosphate adenyltransferase	ARA75216.1	AFR04811.1	99	AIU89596.1	99	AFI91763.1	97	CAG76482.1	97	AOR57459.1	97
gmhD (B5S52_21085)	ADP-L-glycero-D-mannoheptose-6-epimerase	ARA78226.1	AFR01557.1	99	AIU86867.1	99	AFI92566.1	97	CAG73085.1	97	AOR61076.1	97
aNA = not available.
