# Supplementary material for: Comparative genomic analysis of Pectobacterium carotovorum subsp. brasiliense SX309 provides novel insights into its genetic and phenotypic features
Source: BMC Genomics. 2019 Jun 13;20:486. doi: 10.1186/s12864-019-5831-x (PMC6567464; doi:10.1186/s12864-019-5831-x)
Supplement: Supplementary file 21 — Table S13. Homologs of Clustered regularly interspaced short palindromic repeats (CRISPR)-CRISPR-associated protein (Cas) in P. carotovorum subsp. brasiliense SX309 and other Pectobacterium spp. (XLSX 11 kb) [file 12864_2019_5831_MOESM21_ESM.xlsx]

## Sheet: Sheet1
Table S13 Homologs of Clustered regularly interspaced short palindromic repeats (CRISPR)-CRISPR-associated protein (Cas) in P. carotovorum subsp. brasiliense SX309 and other Pectobacterium spp.
Genes in SX309*	Product sequence or definition in SX309	Accesion no. in SX309	PCC21		BC S7		SCC3193		SCRI1043		RNS08.42.1A
			Accesion	Homology	Accesion	Homology	Accesion	Homology	Accesion	Homology	Accesion	Homology
			no.	(%)	no.	(%)	no.	(%)	no.	(%)	no.	(%)
csy4 (B5S52_03930)	Type I-F CRISPR-associated endoribonuclease Csy4	ARA75082.1	AFR04907.1	98	aNA	aNA	AFI91855.1	91	CAG76582.1	91	AOR57377.1	91
csy3 (B5S52_03935)	Type I-F CRISPR-associated protein Csy3	ARA75083.1	AFR04906.1	99	aNA	aNA	AFI91856.1	94	CAG76581.1	93	AOR57376.1	94
csy2 (B5S52_04185)	Type I-F CRISPR-associated protein Csy2	ARA75130.1	AFR04905.1	98	aNA	aNA	AFI91857.1	90	CAG76580.1	90	AOR57375.1	90
csy1 (B5S52_04190)	Type I-F CRISPR-associated protein Csy1	ARA75131.1	AFR04904.1	96	aNA	aNA	AFI91858.1	90	CAG76579.1	90	AOR57374.1	90
cas3 (B5S52_04195)	Type I-F CRISPR-associated helicase Cas3	ARA75132.1	AFR04903.1	98	aNA	aNA	AFI91859.1	88	CAG76578.1	88	AOR57372.1	88
cas1 (B5S52_04200)	Subtype I-F CRISPR-associated endonuclease Cas1	ARA75133.1	AFR04902.1	99	aNA	aNA	AFI91860.1	97	CAG76577.1	98	AOR57371.1	97
cas2 (B5S52_19960)	Type I-E CRISPR-associated endoribonuclease Cas2	ARA78026.1	AFR01781.1	100	AIU87072.1	100	AFI88543.1	99	aNA	aNA	AOR60463.1	100
cas1 (B5S52_19965)	Subtype I-E CRISPR-associated endonuclease Cas1	ARA78027.1	AFR01780.1	100	AIU87071.1	99	AFI88542.1	100	aNA	aNA	AOR60464.1	100
casE (B5S52_19970)	Type I-E CRISPR-associated protein CasE	ARA78028.1	AFR01779.1	99	AIU87070.1	97	AFI88541.1	89	aNA	aNA	AOR60465.1	89
casD (B5S52_19975)	Type I-E CRISPR-associated protein CasD	ARA78029.1	AFR01778.1	99	aNA	aNA	AFI88540.1	92	aNA	aNA	AOR60466.1	92
casC (B5S52_19980)	Type I-E CRISPR-associated protein CasC	ARA78030.1	AFR01777.1	97	AIU87069.1	94	AFI88539.1	89	aNA	aNA	AOR60467.1	89
casB (B5S52_19985)	Type I-E CRISPR-associated protein CasB	ARA78031.1	AFR01776.1	98	AIU87068.1	96	AFI88538.1	88	aNA	aNA	AOR60468.1	88
casA (B5S52_19990)	Type I-E CRISPR-associated protein CasA	ARA78032.1	AFR01775.1	99	AIU87067.1	94	AFI88536.1	88	aNA	aNA	AOR60469.1	87
cas3 (B5S52_20000)	Type I CRISPR-associated helicase/endonuclease Cas3	ARA78034.1	AFR01772.1	98	AIU90404.1	95	AFI88534.1	86	aNA	aNA	AOR60471.1	86
aNA = not available.
