# Supplementary material for: Comparative genomic analysis of Pectobacterium carotovorum subsp. brasiliense SX309 provides novel insights into its genetic and phenotypic features
Source: BMC Genomics. 2019 Jun 13;20:486. doi: 10.1186/s12864-019-5831-x (PMC6567464; doi:10.1186/s12864-019-5831-x)
Supplement: Supplementary file 22 — Table S14. Lists of CRISPR target viruses or plasmids based on spacer sequences among Pectobacterium spp. (XLSX 33 kb) [file 12864_2019_5831_MOESM22_ESM.xlsx]

## Sheet: Sheet1
Table S14 Lists of CRISPR target viruses or plasmids based on spacer sequences among Pectobacterium spp.
Strain	Confirmed CRISPR repeat	Genome location	CRISPR length (bp)	CRISPR repeat sequence	CRISPR spcer number	Spacer sequence	Putative target (Viral GenBank; NCBI plasmids)
P. carotovorum subsp. brasiliense SX309	CRISPR repeat 1	B5S52_(869781..870288)	507	TTTCTAAGCTGCCTATGCGGCAGTGAAC	s01	ATAATGCCGGTTACGTCGCGGATCAATTCACC	gb|MF668280.1|Mycobacterium phage Phabba, complete genome,gb|KY709687.1|Salmonella phage 29485, complete genome
					s02	ACCAAACATCTTAAACCTAAAGGCGGCGTCA	gb|NC_002976.3Staphylococcus epidermidis RP62A, complete genome
					s03	ATAGCCCCACGTCCGCCGTGTGCCGCGTTGCG	gb|KY249580.1|Lymantria dispar multiple nucleopolyhedrovirus isolate LdMNPV-27/0, complete genome
					s04	GTAACCACCTGCCTGACTTTGTTAACGGGGGC	gb|NC_020863.1|Vibrio phage PWH3a-P1 genomic sequence
					s05	GGCATGTTGAGTTAAATGATTTGGTGAGAGAT	gb|GenBank: KX884763.1|Hubei blood fluke virus 1 strain HBXXC56361 RNA-dependent RNA polymerase gene, complete cds
					s06	GTCAAAACTGCCGCGCTTCAGTGTTGCGTAAT	gb|MG592476.1|Vibrio phage 1.104.O._10N.286.49.A12, partial genome
					s07	TTGGGGAATCCATTCCGCCTCGGCGATAGAAT
					s08	ACAACATGTCGGTAAGGATGTCGTTGGTTTGG	gb|NC_016761.1|Salmonella phage SPN1S, complete genome
	CRISPR repeat 2	B5S52_(914829.. 915397)	568	TGTTCACTGCCGTATAGGCAGCTTAGAAA	s01	TCCTATCGCCTCTAATGCCTTTGCAATCAAG	gb|NC_027397.1|Vibrio phage QH, complete genome
					s02	ACCGTGCCGCAGCCGCTCAGCCAGTCAGACG	gb|NC_031279.1|Mycobacterium phage Bactobuster, complete genome,gb|NC_009236.1|Burkholderia phage phiE12-2 chromosome, complete genome
					s03	AATACAACGCAAGTTGCATCAACTGCGTTCG	gb|NC_002766.1|Beet chlorosis virus, complete genome
					s04	ATAACGGGAATGTACTGGCCTTCAAAAAAGG	gb| U32222.1|Bacteriophage 186, complete sequence,gb|NC_028943.1|Escherichia phage pro483, complete genome
					s05	AGTGATGAGAAAATCACCCCGCGTCTGTTTG	gb| U32222.1|Bacteriophage 186, complete sequence,gb|NC_028943.1|Escherichia phage pro483, complete genome
					s06	GGCTTTATACGCCGCGTTGAACTCCAGATCG
					s07	TTTAGACTGTGCAACGGACATGATTGATTGA
					s08	TGGAGTCTGAATGTTCAGGGGAGAAGATATC	gb|KC415249.1|Porcine circovirus isolate HN6-1 truncated complete genome.gb|KX027736.1|Anguillid herpesvirus 1 isolate HVA980811, complete genome
					s09	TTCTGAGGCGTAATGTTCGATAAATAATTCA	gb|CP019649.1|Salmonella enterica subsp. enterica serovar Typhimurium strain TW-Stm6 chromosome, complete genome
	CRISPR repeat 3	B5S52_(921324.. 921892)	568	TTTCTAAGCTGCCTATACGGCAGTGAAC	s01	ACCTCTTCTTTCGCATTGAGAAAATCTCGCAT	gb|LC364270.1|Influenza A virus (A/duck/Vietnam/HU8-1561/2017(H5N1)) viral cRNA, segment 1, complete sequence
					s02	GTTGATGCGGGCAAGCTGCCGCTGGTTCCGTG	gb|NC_003197.2|Salmonella enterica subsp. enterica serovar Typhimurium str. LT2, complete genome
					s03	CATCGATGCGGCGGCCGTTCGTCATCGTGAAT	gb|NC_005263.2|Burkholderia phage Bcep1, complete genome
					s04	TGCGGCGGCGTAACTCGCGTTGACGGTAAGCC	gb|NC_019522.1|Pectobacterium phage ZF40, complete genome
					s05	TTTATCGACGAACTCTTGCGGCATGCGCTCAGG	gb|AY729626.1|Banana mild mosaic virus clone 7_4 nonfunctional RNA-dependent RNA polymerase (RdRp) gene, partial sequence
					s06	TCTGATGAACGTGGCGGATAAGTACCGTTCTT	gb|NC_023610.1|Erwinia phage PhiEaH1, complete genome
					s07	ATGTAAATTTCCACTTTGGTTTTTGTGCGCCA	gb|KJ143810.1|Human bocavirus 1 isolate 733 VP1 gene, partial cds
					s08	TAGCCACCGACAGACAGATTATCCGGCAGACT	gb|AE017220.1|Salmonella enterica subsp. enterica serovar Choleraesuis str. SC-B67, complete genome
					s09	AGAGGCGGCGATGGTTATCCGCAGCATGAAGG	gb|CP019649.1|Salmonella enterica subsp. enterica serovar Typhimurium strain TW-Stm6 chromosome, complete genome
	CRISPR repeat 4	B5S52_(4456981.. 4459145)	2164	CGGTTTATCCCCGCTGGCGCGGGGAACAC	s01	ACCCGTTAAGCTTCTCATTCTTAACCAGCATG	gb|X96538.1|Papaya ringspot virus genes for NIb and coat protein
					s02	TTGGCGGGCAGCACGACGCCAAAGTTGTTTTT	gb|NC_011044.1|Mycobacterium phage Nigel, complete genome
					s03	TCGACGCAATTACCCGATGACTTTCGTGTTTA	gb|NC_035465.1|Morelia viridis nidovirus strain S14-1323_MVNV, complete genome
					s04	AGCTACACTGGAAACCTGTATCTGGATGAATA	gb|HQ110084.1|Erwinia phage ENT90, complete genome
					s05	TGTAGGTGCTGGATGATGTCTGATTCAGACCG	gb|LC215425.1|Human adenovirus 56 DNA, complete genome, strain: case37_20121516
					s06	GAGCACGAAAATCCGCTAACTAACTGCCTGGA	gb|LC150780.1|Bombyx mori nucleopolyhedrovirus DNA, complete genome, isolate: H4
					s07	ATAGAAGGCGATACCCTGTACGGCGTCAAAAA	gb|AM420293.1|Saccharopolyspora erythraea NRRL2338 complete genome
					s08	GTAAAAACGGTGTAGTCATTGAAATCCTCAAC	gb|NC_019522.1|Pectobacterium phage ZF40, complete genome
					s09	ATGCCTACGCTCCATAATCCAATGGATCCACT	gb|KY657868.1|Human rotavirus A isolate G1P8-2-10 VP7 (VP7) gene, complete cds
					s10	TTGCGCGCCCGCTTCGCCGCTTCCAACTTAGA	gb| NC_009142.1|Saccharopolyspora erythraea NRRL2338 complete genome
					s11	AAGACAATGAATCGCACTGGCCGCGCAAAAGG	gb|NC_006322.1|Bacillus licheniformis DSM 13 = ATCC 14580, complete genome
					s12	TGGAATTCTGTGTACCGACCGGCTGACTCTAA	gb|NC_023547.1|Ustilaginoidea virens RNA virus 3, complete genome
					s13	AGCGTCGAACGAATCAACACCTCGTCAATCCG
					s14	GTCAGAGACGACAGGTTAGCCCGCTCAACATA
					s15	TTCAAAGCGGAGGGATCATTCCGCATCAAGTT	gb|NC_032224.1|Hubei polero-like virus 1 strain WHCC118254 hypothetical protein 1, hypothetical protein 2, and hypothetical protein 3 genes, complete cds
					s16	GCCCGTTGCATGACGCACTCGCGGTGCCCAAT
					s17	TGGATTTTTTGTCTGGCTGGAGCTACTTGGCC	gb|CP019649.1|Salmonella enterica subsp. enterica serovar Typhimurium strain TW-Stm6 chromosome, complete genome
					s18	TCCACTCCGCTTTCAATGGCTTCTTTGATCGC	gb|NC_019522.1|Pectobacterium phage ZF40, complete genome
					s19	CTGATGAATCAAGATACGCCACAAGCCGCCAA	gb|KU925452.1|Dera Ghazi Khan virus strain JD154 segment L, complete sequence
					s20	GTGGCCTGGTCAAATGTTTGCATTTTGCTTTC	gb|NC_028146.1|Bean rugose mosaic virus RNA 2, complete sequence
					s21	ATGACCGTTTGAAAGGAAAAGTGGGTAAAAGC	gb|NC_003545.1|Cowpea severe mosaic virus RNA 1, complete sequence
					s22	GTCCGTGCCAACCAGATAATCCCCCTCGCGGG	gb|NC_019488.1|Salmonella phage RE-2010, complete genome
					s23	CGCGTCCTGGCGTTGAGTGAGGGCCGATTTCA	gb|CP019649.1|Salmonella enterica subsp. enterica serovar Typhimurium strain TW-Stm6 chromosome, complete genome
					s24	TACCTCAATACAGGATTAGCACTTCTGGGATG	gb|MG592537.1|Vibrio phage 1.170.O._10N.261.52.C3, partial genome
					s25	CGTTCGATGTGTGAACGGACATCATTTGGCAG	gb|CP019649.1|Salmonella enterica subsp. enterica serovar Typhimurium strain TW-Stm6 chromosome, complete genome
					s26	CCCGAAAGGTCGGCGAACGGGGATCACGTTCG	gb|NC_020080.1|Klebsiella phage KP27, complete genome
					s27	TCGACAGCAATCAGAACCGGGCAAGCAAGAGC	gb|MG897800.1|Pseudomonas phage vB_PaeS_C1, complete genome
					s28	TGGGTCTGTGAATCGCGGATATCGCCCGACAG	gb|U32222.1|Bacteriophage 186, complete sequence
					s29	GCCCCGACTACATACGCACGGGCGCTTTGGCA	gb|NC_027995.1|Escherichia phage vB_EcoM_ECO1230-10, complete genome
					s30	CTACGGCGATTAAGCTCATCCTTGTCCACCTG
					s31	GAGAGAATACATATCCGTACTCAACGCTCTTAT	gb|EU001277.1|Diolcogaster facetosa bracovirus segment 21, complete sequence
					s32	GAGTGATAAGAAATTTTCAGCTTTTCACCGTC	gb|EU001277.1|Diolcogaster facetosa bracovirus segment 21, complete sequence
					s33	GCGAGTGGCTGATTACTCGCGTTGATCACCGG	gb|KY705409.1|Escherichia phage vB_EcoM_ECOO78, complete genome
					s34	GCGCCCACTACCGCCCAAATGCCCGCACTGTC	gb|NC_031048.1|Enterobacter phage Arya, complete genome
					s35	CTCGACACCGGATAGCGCACGCGCGAGCCAAA	gb|KC977571.1|Pandoravirus salinus, complete genome
P. carotovorum subsp. carotovorum PCC21	aNA
P. carotovorum subsp. odoriferum BC S7	CRISPR repeat 1	BCS7_(414248..416166)	1918	GTGTTCCCCGCGCCAGCGGGGATAAACCG	s01	CACTGGCGGCATCACCGGTCAGCTTCCATCTG	gb|NC_019932.1|Erwinia phage ENT90, complete genome
					s02	ATGGGCGATCTTTTTTGTGTGGAGCGTGTAAA
					s03	CGTTGACAGTATTTAAAAATAGTATCGGACAA	gb|MG708275.1|Streptococcus phage vB_SthS_VA460, complete genome
					s04	ATAGTCCTCCGTTCGGAACCATCCCTCGTTAA
					s05	GCCGAGCGGCTTTTAAACGCGCTCGGCTTAC	gb|KX883584.1|Hubei levi-like virus 13 strain WHCC54021 hypothetical protein genes, complete cds
					s06	CTCTTCCTAAAATGCCGGACATTAATCCCATC	gb|MG561751.2|Ostreid herpesvirus 1, complete genome
					s07	GCTGCGCTACAGCGTGCCGATGTGGTATCCC	gb|CP019649.1|Salmonella enterica subsp. enterica serovar Typhimurium strain TW-Stm6 chromosome, complete genome
					s08	CGTAATCACTTTGCTATCCATTATCATTAGCC	gb|KY684083.1|Catovirus CTV1 Catovirus_1 genomic sequence
					s09	AACGCCGCCCCGTTAACGATGGGTTCATCCTG	gb|LT896720.1|Cowpox virus isolate Ger/2015/Human1 genome assembly, complete genome: monopartite
					s10	AATGCGTTCATAGTCGGGATTGGGGCGATTAT	gb|HH987315.1|Sequence 5 from Patent EP1766073
					s11	AATTCTTCCAGCGCATCCAGGCGTTCAGTAAT	gb|NC_013971.1|Erwinia amylovora ATCC 49946 chromosomal sequence
					s12	CGGCCGTTGTGCTGCGAAACATGCAGCGTTAT	gb|JF939846.1|Tehran virus strain I-47 polymerase gene, complete cds
					s13	ATGTTGCGCCAGTTGCCGAAGTTGTTGCATGT	gb|NC_011566.1|Shewanella piezotolerans WP3, complete genome
					s14	CTGTAGCGCCGTACCCGCGCCAGTTGCACGCA	gb|NC_021858.1|Pandoravirus dulcis, complete genome
					s15	TTCAATGTCCAACCGTTACAAACGCGGCGGAT	gb|AY334361.1|Petunia x hybrida clone 3 integrated petunia clearing vein virus, partial sequence
					s16	CGTTGAACTACTTTTTCCACGCCTTCGTCTAT	gb|NC_001875.2|Orgyia pseudotsugata MNPV, complete genome
					s17	TATTCAGCGTCAACGGGCACTGCTTCAATGTC
					s18	ATCGGCTTCTGATTGCGAGCTGTAATGAATGT	gb |KY322437.1|Tetraselmis virus 1, complete genome
					s19	CATGATTTTTCCACAAAAAAATGAGTGCTGCT	gb|NC_014637.1|Cafeteria roenbergensis virus BV-PW1, complete genome
					s20	CAATAGTCCGACTGTTTTTTATTTATTAGTAC	gb|NC_011616.1|Spodoptera litura nucleopolyhedrovirus II, complete genome
					s21	CGGAAAATCTGGCGCTCACAAAATGGGATTTA	gb|KJ820197.1|HIV-1 isolate 1194 from China gag protein (gag) gene, complete cds; and pol protein (pol) and vif protein (vif) genes, partial cds
					s22	GCTGCATCACCAGTCATCAATATCTATGCTGA	gb|MF782455.1|Bodo saltans virus strain NG1, complete genome
					s23	CTATAAAATGGGCTGTTGCTAGGCTTGCAAAG	gb LC192533.1|Human T-lymphotropic virus 1 proviral DNA, complete genome, isolate: SHAM077
					s24	CGCCCGCCCCAACTGCCGCCCAGCGATTCCCA	gb|CP019649.1|Salmonella enterica subsp. enterica serovar Typhimurium strain TW-Stm6 chromosome, complete genome
					s25	CGCCGTCATCTTGTTCATGTGGCGATTCTGGA	gb|NC_033464.1|Spheniscid herpesvirus 2 isolate lib01004 genome assembly, complete genome: monopartite
					s26	ACGAACGTCCCGGCTCATTTGTCCAAGCATAT	gb|CP019649.1|Salmonella enterica subsp. enterica serovar Typhimurium strain TW-Stm6 chromosome, complete genome
					s27	CCTGATTAACTAATTGCTGGGCGCTGCTTAAA	gb|AP017903.1|Azobacteroides phage ProJPt-Bp1 DNA, complete sequence
					s28	ATTTCCGACAATACCAGCGGCCTGCTGGATGA	gb|NC_020201.1|Pectobacterium phage phiTE, complete genome
					s29	ATACGCTATCTGCTGCTTAGGTGCCGTCTTCCA	gb|NC_030906.1|Gordonia phage GMA6, complete genome
					s30	TATGTTGAAGACGCCGGACACAGGTTCCTAAA	gb|AF084543.1|Tupaia herpesvirus major DNA binding protein (DNBI), putative processing and transport protein (PRTP), glycoprotein B (gB), and DNA polymerase (DPOL) genes, complete cds
					s31	CCCCCTACGATTACCAAAATAATTATGCGTTG	gb|KY973584.1|Human respirovirus 3 strain 10J10, complete genome
	CRISPR repeat 2	BCS7_(3970131.. 3970698)	567	GTTCACTGCCGTATAGGCAGCTTAGAAA	s01	ACTCGTCCCCTCGGCGCGGGATATCGCATCAA	gb|NC_019522.1|Pectobacterium phage ZF40, complete genome
					s02	ACAGGAAATCATGCAGCAGCTTCAAAGCAATC	gb|NC_015300.1|Rose rosette virus RNA3, complete genome
					s03	AAGGCACGCGAAAAGTCGCAGGGACACATTGA
					s04	GTTATGACGAGCAGGGCAATCAAGTCGGCTTC	gb|NC_027383.1|Escherichia phage YD-2008.s, complete genome
					s05	TTGCTGAACCTTAAACCACCACCTTAAACCAC	gb|AY261361.1|African swine fever virus isolate Malawi Lil-20/1 (1983), complete genome
					s06	AGCATATTGCCCTCCTGTGGCGTTATACAAGT	gb|KX693666.1|HIV-1 isolate 2243-2-9 from China envelope glycoprotein (env) gene, complete cds
					s07	AGTGTCAACTTTTTCTTACCGCGATCCATTAG	gb|NC_020867.1|Synechococcus phage S-RIP1 genomic sequence
					s08	TGTGGAACGCTTTGGCGCTGGCACTCATAGTG	gb|KC706654.1|Tomato yellow vein streak virus isolate BR:Pda7:05 segment DNA-A, complete sequence
					s09	TTTAACTTTTCTTGCGCACAAACTCGTGCTGG	gb|CP019649.1|Salmonella enterica subsp. enterica serovar Typhimurium strain TW-Stm6 chromosome, complete genome
	CRISPR repeat 3	BCS7_(3977565.. 3978134)	569	TTTCTAAGCTGCCTATACGGCAGTGAAC	s01	TTGAATCGCTGGCATTGCGAGTTCTAATTAAC	gb|NC_019917.1|Burkholderia phage BcepMigl, complete genome
					s02	TTCGGGCGCTGTTCAACGAACTGGCGCGGCTG	gb|NC_028968.1|Mycobacterium phage BrownCNA, complete genome
					s03	GTCGAAGCCCGATTCCAATCCACACCCATGAT	Human alphaherpesvirus 1 isolate HSV-R-13, complete genome
					s04	GACCCTGCGCTCTGCTCACTCGACAACGCCGC	gb|KY922718.1|Human alphaherpesvirus 1 isolate HSV-R-13, complete genome
					s05	AAAGACGTGCGCCTGCGCCTTACTCGCGGACA	gb| HQ110084.1|Erwinia phage ENT90, complete genome
					s06	TCCGTAAAAATAATCCCGTCATACTATCCGCAT	gb|NC_006322.1|Bacillus licheniformis DSM 13 = ATCC 14580, complete genome
					s07	GTTATAGCGAATGCGCAACGTCTTTCGCACTG
					s08	CTGCATGGGTAACTCCTGATTGATTAATTAGTA	gb|JX173487.1|Pseudomonas phage Phi-S1, complete genome
					s09	TTGGTGGTAGTGGGATTGTCGCCTCTGTGACA	gb|MG675557.1|Pseudoalteromonas phage Maelstrom, complete genome,gb|AY928516.1|Pepper golden mosaic virus isolate PepGMV-Ser segment DNA-A, complete sequence
P. atrosepticum SCRI1043	CRISPR repeat 1	ECA(4124152.. 4125860)	1708	TTTCTAAGCTGCCTGTACGGCAGTGAAC	s01	GGGTTGCCTCGGCCTGAACAGCGATCTCGCGTG	gb|KY684751.1|Human respirovirus 3 strain 9I9, complete genome
					s02	TTGAAATTAGTGACGTGAGCAGAATCGTAAAC	gb|KY684751.1|Human respirovirus 3 strain 9I9, complete genome
					s03	CGATACTCGGATACGCTCCCAGACCTTATCGA	gb|GQ141189.1|Bifidobacterium phage Bbif-1, complete sequence
					s04	AACACGCCGCGCGATTTTGTCCACAATGCGCA	gb|GQ141189.1|Bifidobacterium phage Bbif-1, complete sequence
					s05	TGTCGAGCGCTGATTCGTCGGTCACTGGATAC	gb|KU702951.1|Faustovirus strain D6, complete genome
					s06	TCCATAGTCCTCGGAAGGGACGACGATGTGAC
					s07	CATTAATTGACGTCTCTCTATCAATTATCTGT	gb|NC_029029.1|Brevibacillus phage Abouo, complete genome
					s08	CCGAGCCTGTATTACAGGTGGTTATGGCGACA	gb|NC_022980.1|Brevibacillus phage Davies, complete genome
					s09	ACGCTTGATATTGCTTATGGCGTGTTAGTTCA	gb|NC_006905.1|Salmonella enterica subsp. enterica serovar Choleraesuis str. SC-B67, complete genome
					s10	GATCGGCAAAGATAATCAGGCACTCATCACCG	gb|NC_006905.1|Salmonella enterica subsp. enterica serovar Choleraesuis str. SC-B67, complete genome
					s11	TGAATGAGCCGGCCAATCTATATCACTACACT	gb|Z34093.1|Transmissible gastroenteritis virus (Purdue-115) mRNA for polymerase locus
					s12	GGCGCGTCAGTGAAGTGGATGTATCCGTGCCA
					s13	GCGGGGGCTAATGTGTCTGAGGCTGGTAGATC	gb|KJ598685.1|UNVERIFIED: Hepatitis B virus isolate SHB47, complete genome
					s14	CCAGACCGCAGCAACTACCAGTTAGCTCAACA	gb|NC_025832.1|Leopards Hill virus cRNA, segment: M, complete sequence, strain: 11SB17
					s15	GAGCAATTCGCGCATGAGTTCGCGTCTACGCT	gb|NC_023041.1|Magnaporthe oryzae chrysovirus 3 RdRp gene for RNA dependent RNA polymerase, complete cds
					s16	GCGTTAGGCTCGTCGGTGTAGATCAACTTTCC	gb|NC_007804.2|Escherichia phage phiV10, complete genome
					s17	TCTTTGTAATCACCTGTACGGCTGGCCCACAC	gb|NC_019445.1|Escherichia phage TL-2011b, complete genome
					s18	TTACGGACGCAATCTATGTGCCGTGTAACGAT	gb|NC_004775.2|Enterobacteria phage epsilon15, complete genome
					s19	ACGCTGCGTAAGCTGGCAACCGGTGAGGTGCA	gb|MG727699.1|Bacillus phage Pagassa, complete genome
					s20	TTTGTCCTTGAGCCTGACCGCTTCCGCCATCG	gb|NC_006322.1|Bacillus licheniformis DSM 13 = ATCC 14580, complete genome
					s21	CTGTCGCAGTATTTGACCCACGACGTGATGCT	gb|NC_021858.1|Pandoravirus dulcis, complete genome
					s22	AGCTTGCGTTGCTCGTCTGTCAAATTGCGGGT	gb|AJ576320.1|Turnip mosaic virus partial gene for polyprotein, genomic RNA, isolate ZJ5
					s23	AGGCGATGGTGTCGTGGTCTGACCCTGCAAAC	gb|MH001457.1|Streptomyces phage Nesbitt, complete genome
					s24	AACCGTCGCTCGCTGGCCACTGTACGATTCGC
					s25	ACTCTGTTATTCCCCAACTGGCGTATGCCGAG	gb|HQ538449.1|Human echovirus 15 isolate qsh-271 VP1 capsid protein gene, partial cds
					s26	CCTGACGGCAACGCCGACGCCGATCCGACACA	gb|CP019649.1|Salmonella enterica subsp. enterica serovar Typhimurium strain TW-Stm6 chromosome, complete genome
					s27	AATCAATGGCTCAGGGGATTCTACAACCCTAA	gb|KY271399.1|Klebsiella phage 5 LV-2017, complete genome
					s28	GCATCCGTCCAGACCGTATCGATAGTCTCTGC	gb|MF975721.1|Pseudomonas phage VW-6B, complete genome
	CRISPR repeat 2	ECA(4134776.. 4134984)	208	GTTCACTGCCGTACAGGCAGCTTAGAAA	s01	TTTCAGTTCAAACAGGCCTTGCCAGCAGTTGA	gb|KY271400.1|Klebsiella phage 6 LV-2017, complete genome
					s02	TGATTGAAGTCGGCTTTCTGAGGCGTAATGTT
					s03	CATGCACCTTGGTTCAGATCAGCTTTTTGCGT	gb|NC_026440.1|Pandoravirus inopinatum isolate KlaHel, complete genome
	CRISPR repeat 3	ECA(4135961.. 4136589)	628	GTTCACTGCCGTACAGGCAGCTTAGAAA	s01	AGCCTGAACCCGTCCGATTATCAAGATGGGAA	gb|AP013919.1|Uncultured Mediterranean phage uvMED isolate uvMED-CGF-C1E-MedDCM-OCT-S38-C187
					s02	AGCTCCGACCGACATGCGCTTAAAGGCGGCGA	gb| MF158037.1|Salmonella phage St162, complete genome
					s03	ATGCAGATATTGTAACTAAGCATCATATTGCAT Banna virus isolate 02VN178b segment 10 VP10 gene, partial cds	gb|EU265713.1|Banna virus isolate 02VN178b segment 10 VP10 gene, partial cds
					s04	TGTAGGCCATATAACAAATACTCAAAGATAAC	gb|NC_028699.1|Salmonella phage SEN34, complete genome
					s05	TTGCGATTGGCACCGTTAACCGCTCAGTGACC
					s06	TCCAGTACTCAGGATCGTGTTGGTACGATAAA	gb|CP019649.1|Salmonella enterica subsp. enterica serovar Typhimurium strain TW-Stm6 chromosome, complete genome
					s07	AGTTCTGACACTCGTTAAACGTCATAACGCGC	gb|KU702951.1|Faustovirus strain D6, complete genome
					s08	GAAATATCCACCTGGACACTGTCCATAAAGAA	gb|KU702951.1|Faustovirus strain D6, complete genome
					s09	ACGACGGATAGTCTCTGTCTGACGAACGCAAC	gb|CP019649.1|Salmonella enterica subsp. enterica serovar Typhimurium strain TW-Stm6 chromosome, complete genome
					s10	GCCCTGAAAAAAATGGGTTGTGATGACCATGC	gb|JN657398.1|Hepatitis C virus isolate 19711 collection-date Aug-1992 RNA polymerase gene, partial cds
Pectobacterium sp. SCC3193	CRISPR repeat 1	W5S_(451274.. 452586)	1312	GTGTTCCCCGCGCCAGCGGGGATAAACCG	s01	TCCAATTTAAATATGCTTTTTTTACCAATTCC	gb|MF190021.1|Barns Ness breadcrumb sponge aquatic picorna-like virus 3 isolate Z16, partial genome
					s02	GACGAGGAATCTGATAACGCATTCCGTGTTCGC	gb|NC_019522.1|Pectobacterium phage ZF40, complete genome
					s03	GTCGTTCATCAGGTCATGCTCTGACAGCTTCG	gb|KY984068.1|Erwinia phage vB_EamM_Y3, complete genome
					s04	CAGACCCTCTTTGGTATACTTCAATTTTATAA	gb|KP007362.1|Enterobacteria phage vB_EcoM_VR26, complete genome
					s05	CAACGACATCGAAATCAGCGCTAAATATTTCT	gb|MF140418.1|Arthrobacter phage LiSara, complete genome
					s06	GATGCGATGAAACACACGTATCTGGGCTATGC	gb|NC_030656.1|Pteropox virus strain Australia, complete genome
					s07	TGGAAGGCTGGGCGCGTGAAATCGGGTGCAATC	gb|KY499642.1|Vibrio phage pVa-21, complete genome
					s08	TCTGTCATTGGCTGTCGGGGAGGTTCACTGCC
					s09	CCCCAGCGCATAAACGACGCTATACCACAACC	gb|KY348373.1|Murid betaherpesvirus 1 strain Smith clone pSM3fr-MCK-2fl, complete genome
					s10	TCAGCCCCCCAAACAAACACAGCCGCTATCCA	gb|NC_002737.2|Streptococcus pyogenes M1 GAS, complete genome
					s11	TCTGCGTTAACAGGCCGCTTGTTTGGGCGTTT	gb|FJ982340.1|Burkholderia phage KS9, complete genome
					s12	ATAAATCATATTCAGAGTTGGAATTCTTGAAT	gb|Kibale red colobus virus 1 isolate SHFV-krc1_RC54, partial genome
					s13	CTGTGGCTGAGCTATTTCGTGCGCGTCGTTGA	gb|KX883214.1|Hubei noda-like virus 4 strain WHBL72570 hypothetical protein 1 and hypothetical protein 2 genes, complete cds
					s14	AGAAAAATACTCAATCGTGGTCGTGCCGAAAC	Rotavirus A strain RVA/Human-wt/USA/VU12-13-163/2013/G1P[X] segment 6 inner capsid protein VP6 (VP6) gene, complete cds
					s15	CTGTTTGGGTTGATGAGAAGGAGAGGACTTTG	gb|NC_034209.1|Phomopsis longicolla circular virus 1 strain TWH P74, complete genome
					s16	GATATGCAAAACGTCATTATCGGCGGCATTCT	gb|NC_006905.1|Salmonella enterica subsp. enterica serovar Choleraesuis str. SC-B67, complete genome
					s17	GTTGCCGAAATCTTCAATGGCATGGATTTAGG	gb|NC_006905.1|Salmonella enterica subsp. enterica serovar Choleraesuis str. SC-B67, complete genome
					s18	AGAAAAATACTCAATCGTGGTCGTGCCGAAAC	gb|MF168066.1|Rotavirus A strain RVA/Human-wt/USA/VU12-13-163/2013/G1P[X] segment 6 inner capsid protein VP6 (VP6) gene, complete cds
					s19	TGCTCGCAACGTTTGCGTATCAGGACTACGCA	gb|MG407615.1|Salmonella phage Bp96115, partial genome
					s20	TGCTAATTTGTAACCTTCCGGTATTACCGGAGA	gb|NC_006905.1|Salmonella enterica subsp. enterica serovar Choleraesuis str. SC-B67, complete genome
					s21	TTCCAACCCTTTCAGCAAGCTCTACCTGAGTA	gb|MH053489.1|Lassa mammarenavirus isolate Lassa virus/H.sapiens-wt/NGA/2016/ISTH_1069 segment L Z protein (Z) gene, partial cds; and polymerase (L) gene, complete cds
	CRISPR repeat 2	W5S_(454456.. 455277)	821	GTGTTCCCCGCGCCAGCGGGGATAAACCG	s01	TTTTTCTGTACACGTCTAGTGGGTTTAAATCA
					s02	CAAAAAACGAGTATCGCAATGGTGCGATTCGT	gb|KX660669.1|Aquamicrobium phage P14, complete genome
					s03	GTAAGCAGCCGGGTCTATCGGCTGGCTCTCAC	gb|CP019649.1|Salmonella enterica subsp. enterica serovar Typhimurium strain TW-Stm6 chromosome, complete genome
					s04	GTCTGGCGGCCACGTATTTCCCGCGGAACAGC
					s05	GCTGCACGCCAGCCTTCCTACTGGATTCAGTT
					s06	ATTAGGGCGGATGCGGCAGTAACGCCAACCCA
					s07	GGCTGCGATGTGGTCGATGAGGCGCTTAACAT	gb|MG962366.1|Rhodococcus phage Finch, complete genome
					s08	GCGTCTTGTGCAGCATTACGATAAAAGTTACC	gb| KM226332.1|Adoxophyes orana granulovirus strain Miyazaki, complete genome
					s09	CCAGCTCTTTCTTTCTTGACAGCTTCATAAAA	gb| M77280.1|Thogoto virus (Orthomyxovirus) glycoprotein 75 (segment 4) RNA, complete cds
					s10	GCCGGGCTGGAGATTATCGGTAATGCGGAACA	gb|LT598654.1|Phage NCTB genome assembly, chromosome: I
					s11	GTCTCGACTACTAATAGGATCAATCATGCGGA	gb|KT203917.1|Tobacco virus 1 isolate AnHui, complete genome
					s12	GGCTGCGATGTGGTCGATGAGGCGCTTAACAT	gb|MG962366.1|Rhodococcus phage Finch, complete genome
					s13	GTGAAAACCTCCGCTACTACCTTTGTTCTCTA	gb|GQ265867.1|Human adenovirus 7 isolate DA4 fiber protein gene, complete cds
	CRISPR repeat 3	W5S_(4068747.. 4069614)	867	GTTCACTGCCGTATAGGCAGCTTAGAAA	s01	AGCCTTATTCAGTTTCTCTGTCAGTTCTGCAA	gb|NC_031900.1|Synechococcus phage S-CAM4 isolate 0809SB33, complete genome
					s02	GTCGGCGTAGATGTTGATGACGGGTGATGCGG	gb|NC_030230.1|Tokyovirus A1 DNA, nearly complete genome
					s03	AGCAATCCGAGCAATTGGAGGCAAACCATCAG	gb|NC_008722.1|Staphylococcus phage CNPH82, complete genome
					s04	TGCCAGTTCAGATGTTGGCATCGCACCAATTG	gb|AE016877.1|Bacillus cereus ATCC 14579, complete genome
					s05	GTTCTCCGCTGGCTGCGAGCGCTCAACGTACC	gb|MG962364.1|Mycobacterium phage Deby, complete genome
					s06	GCTCGGATCGTAGCCTATCCATACAGGGCGAT	gb|NC_030934.1|Pseudomonas phage vB_PsyM_KIL1, complete genome
					s07	AACTACCGAGGCTCTAGGCGACTAAGCTAATT
					s08	GTTGCGCTCGGCCGCTTGCTTCATCATCTGCC	gb|NC_013647.1|Klebsiella phage KP32, complete genome gb|FASTA Graphics|Klebsiella phage KP32, complete genome
					s09	TGAATATTCTCATTGCGCTCAGGCTTTGGCGT	gb|KT732322.1|Avian paramyxovirus 4 strain APMV-4/mallard/Minnesota/AI07-5069/2007 fusion protein gene, complete cds
					s10	TGCGAGGCACTGGCATCACCAGTCTGCCGGAT	gb|LT841304.1|Escherichia phage vB_Eco_swan01 genome assembly, chromosome: I
					s11	TGCTCACGGCTTAGTTCCTGAGTGGAGCCTGC	gb|NC_028999.1|Pseudomonas phage PhiPA3, complete genome
					s12	AATGGAATATTGCCATTTTTTTGATCAGGAAC	gb|KY684112.1|Klosneuvirus KNV1 Klosneuvirus_5 genomic sequence
					s13	GCAATGCGTGGGGCGGCATGGTATTGAAAGAA	gb|JN582328.1|Chicken astrovirus isolate FP3 polymerase gene, partial cds; and capsid protein gene, complete cds
					s14	GGGCGCGCTGTCATGCTGCGCATCGAGCCAGC	gb|NC_031077.1|Enterobacter phage Tyrion, complete genome
	CRISPR repeat 4	W5S_(4087266.. 4089154)	1888	GTTCACTGCCGTATAGGCAGCTTAGAAA	s01	TGAGAGGCCCTCATCAAATGAGAGCGAAAAAC	gb|MG832642.1|Escherichia phage HZ2R8, complete genome
					s02	CGATACACGAAAACCCAACGGTGATGATGGCC	gb|NC_003444.1|Enterobacteria phage SfV, complete genome
					s03	CACTTAACGCAGTCGCTATCGCAGCAACCGGC	gb|GU252768.1|HIV-1 isolate 012-WK24 from Germany envelope glycoprotein (env) gene, partial cds
					s04	GTTATGCATACTGACTGAGCAGGCGAGGATTG
					s05	TAATGCCTGTTGATAATATTGATCGTATATTT	gb|NC_021706.1|Sclerotinia sclerotiorum endornavirus-1 strain JZJL2, complete genome
					s06	GCCCACGTCACCATTGTCCTGCTGCTGTTGCAA	gb|MF109614.1|HIV-1 isolate 14727_1_51.3 from United Kingdom, partial genome
					s07	AGATTCAGCGTGTACTGATTCTCAAACGACAG	gb|NC_009382.1|Ralstonia phage phiRSA1, complete genome
					s08	AGCTCCGGTTAAATTGGACTGTCTCCTTTTCT	gb|KM000061.1|Pseudoalteromonas phage B8b, partial genome
					s09	CTGATGGAGTCTGATAGTGATTTTCGCCTGCG	gb|NC_028943.1|Escherichia phage pro483, complete genome
					s10	GCCACCGCGCCACTCGTCACCGTGAGGGCGTC	gb|MF490239.1|Pseudomonas phage vB_PaeS_S218, complete genome
					s11	GGTCAGGAACCGCGTGTCATGAATGAACGTAG	gb|NC_018282.1|Pseudomonas phage MP1412, complete genome
					s12	TCTTTTTCGTCGCTGAACGGCCGGTGCAGTCT	gb|FN666575.1|Erwinia amylovora ATCC 49946 chromosomal sequence
					s13	AACCCGGCTGAAACATGCCTTGCGCATTCTTG	gb|NC_022096.1|Pseudomonas phage PaBG, complete genome
					s14	TGCTCGTTCCATTTCACCCATGTGAACAGGAA	gb|NC_032996.1|Wenzhou shrimp virus 6 strain WZRBX43423 hypothetical protein 1 and hypothetical protein 2 genes, complete cds
					s15	ATTTCCCAATGCCCGCCGAAGTCCGATTGCCG	gb|EU015061.1|Getah virus strain M1, complete genome
					s16	TTCACGCATTCATCCTGATGCTGCTTACTGGC	gb|MG770228.1|Escherichia phage PMBT57, complete genome
					s17	ATCGCCTGACTGTAGTGCGTTTTCTCACTCGC	gb|MG029509.1|Staphylococcus phage phiSa2wa_st5, complete genome
					s18	GCTATGGCATCAGCGGCATTTCAGCAGGCCAA	gb|NC_006322.1|Bacillus licheniformis DSM 13 = ATCC 14580, complete genome
					s19	ATCCTGCGGCGGCTTCACTTCGCCTGGGAACG	gb|CP019649.1|Salmonella enterica subsp. enterica serovar Typhimurium strain TW-Stm6 chromosome, complete genome
					s20	TGCCTGCCGACAGCTACGCTGACGAGCCGCAA	gb|MG845683.1|Pseudomonas phage phiNV3, complete genome
					s21	TCCTGCTGGTGGACGAACGCGCCCGGAACCAG	gb|NC_028968.1|Mycobacterium phage BrownCNA, complete genome
					s22	AGTTACTCGATACAGTTTCTCCGACCCAATGG	gb|MF477236.1|Nocardia phage NTR1, complete genome
					s23	TGATTATCAATTTGCCGAGCGGAACGGCGCAG	gb|MF477236.1|Nocardia phage NTR1, complete genome
					s24	GCAATGACAGCAGTTGTCGCGCAGCCGGTGCG	gb|NC_023498.1|Mycobacterium phage Validus, complete genome
					s25	AATCTCAAACGGCGTCAGCCCGTTGTACAACG	gb|MF319184.1|Mycobacterium phage GenevaB15, complete genome
					s26	AGCAGATACGGACTTACGCAACTGGTCGATAA	gb|MG592605.1|Vibrio phage 1.239.O._10N.261.52.F6, partial genome
					s27	GCCAGGCGAGGGAGCTGCACCGGACAGCGGGT	gb|MG770215.1|Gordonia phage Troje, complete genome
					s28	ACCTGATAGAAGTTCATGCTTGTGGAAAGAAT	gb|NC_008518.1|Trichoplusia ni ascovirus 2c, complete genome,gb|NC_013113.1|Cassava virus C
					s29	TCTAGCCAGTTATGAATTTCAACCGACTTTGA	gb|NC_018837.1|Pectobacterium phage My1, complete genome
					s30	ACTGTTATTTCATACGGCACATCAGGTGGCAG	gb|KT966771.1|Cnidoscolus mosaic leaf deformation virus isolate BR-Mes3-15 segment DNA-A, complete sequence
					s31	AGATCACAGTGAACAGGAAAACGATATTCAGC	gb|HQ009535.1|Cotesia vestalis bracovirus segment c12, complete sequence
P. parmentieri RNS08.42.1A	CRISPR repeat 1	A8F97_(85425..87018)	1593	TTTCTAAGCTGCCTATACGGCAGTGAAC	s01	GCTGAATATCGTTTTCCTGTTCACTGTGATCT	gb|NC_006633.1|Cotesia congregata virus complete genome, segment Circle1
					s02	ATATTGTACTGAAACGTGATTGGCTCCATTCT	gb|NC_002976.3|Staphylococcus epidermidis RP62A, complete genome
					s03	TCACGCTGTACGGAAAACTGGCAGAGGTGGCT	gb|EU682272.1|Pseudoplusia includens nucleopolyhedrovirus DNA photolyase II gene, partial cds
					s04	TGATTGCCCAATACCAAACGCTGGAATTTAAC	gb|NC_013971.1 Erwinia amylovora ATCC 49946 chromosomal sequence
					s05	GCCGAGTTTCACGACAGCCACATTCGGTGCAC	gb|NC_008724.1|Acanthocystis turfacea Chlorella virus 1, complete genome
					s06	GCAATTAGCGACCCGTAAAACCCGCCCTCCAC	gb|NC_017972.1|Pseudomonas phage Lu11, complete genome
					s07	TCAGAAATTCCATCCACTTATCGTTAATCAGC	gb|KY434117.1|Trichoplusia ni ascovirus 6b, complete genome
					s08	ACGAAAGCGGCGCAACGTCAGTATCGGGCGGCG	gb|NC_028999.1|Pseudomonas phage PhiPA3, complete genome
					s09	GTGAATGCGCCATCGGAATAAATATTGATAAC	gb|NC_028812.1|Proteus phage pPM_01, complete genome
					s10	ATAGCGCACCATAACATTGTTAGCGCTTACAT	gb|MF979564.1|Pectobacterium phage DU_PP_V, complete genome
					s11	ACATGAAATTCACGGATAGTGATTATATAATGA	gb|CP017838.1|Proteobacteria phage MWH-Nonnen-W8red 1 genome
					s12	ATCATGCACATCATGGATGAATTGGAATTGTG	gb|NC_018837.1|Pectobacterium phage My1, complete genome
					s13	ACGGAGGCGACCGTGACAGCGACCATTACCCA	gb|FN666575.1Erwinia amylovora ATCC 49946 chromosomal sequence
					s14	GAGCTGCGCAAGAAAAATTGCCTCGTCATCAT	gb|NC_012757.1|Vibrio phage VEJphi, complete genome
					s15	GGGGCGATGGTTGCTACAGTGATACTACTGTAG	gb|NC_029072.1|Salmonella phage 19, complete genome
					s16	TTTATGGATGCGCGGGCGTTAGATTTTGCTAT	gb|AY510084.1|Vibriophage VP5, complete genome
					s17	CGAAAGGCACGTAAACAGATTGCCCGACTTTA	gb|NC_018837.1|Pectobacterium phage My1, complete genome
					s18	TAACCTCAACAAAGAATAAGCCCCTATTATCTA	gb|NC_018837.1|Pectobacterium phage My1, complete genome
					s19	TTGCCCTGCACAGCTTCAATGATGCGTATGAA	gb|MG250486.1|Raoultella phage Ro1, complete genome
					s20	ACGAGTTTCTGCCGCTTGCCCTGCTTTCTGCT	gb|NC_018837.1|Pectobacterium phage My1, complete genome
					s21	CCAAGATATCTAAAAGGCTAGAATCTTCCTCTA	gb|KJ613812.1|HIV-1 isolate 2006_Zhejiang_JX2006186_Blood from China gag protein (gag) gene, partial cds
					s22	ACACGCAGGGCATAGTCAAGCACGTTGAATGA	gb|KY963424.1|Shigella phage SSP1, complete genome
					s23	GCTAACGCTAAATTGTTCCACCAGCTAAACGC	gb|NC_021787.2|Listeria phage LP-037, complete genome
					s24	CCTGCGAAACCTGAAAGCGGATAATTTGCAGTG	gb|NC_018837.1|Pectobacterium phage My1, complete genome
					s25	AGGAGCTTTTAGGGGTATGTATGTTTATACAG	gb|NC_018837.1|Pectobacterium phage My1, complete genome
					s26	TTCGATAGCGGAGTACACCGCCGCGTTTAGCT	gb|LC063634.2|Pectobacterium phage PPWS1 DNA, complete genome
	CRISPR repeat 2	A8F97_(104235..106296)	2061	TTTCTAAGCTGCCTATACGGCAGTGAAC	s01	GCTGGCTCGATGCGCAGCATGACAGCGCGCCC	gb|NC_031077.1|Enterobacter phage Tyrion, complete genome
					s02	TTCTTTCAATACCATGCCGCCCCACGCATTGC	gb|JN582328.1|Chicken astrovirus isolate FP3 polymerase gene, partial cds; and capsid protein gene, complete cds
					s03	CCTTTCCGCCATAAATTTTTATCTGCTTACCG	gb|CP019649.1|Salmonella enterica subsp. enterica serovar Typhimurium strain TW-Stm6 chromosome, complete genome
					s04	TCAGCTAGACGTAATTTATGGTATGTAGGCAA	gb|NC_027992.1|Pseudomonas phage JBD25, complete genome
					s05	AAGGTTGGGCGCTGGTGCCAATTGAGCCGACT	gb|NC_027986.1|Pseudomonas phage JBD18, complete genome
					s06	GACAGGGCGGTGGATCACATCGTTCCGCTCTC	gb|NC_024123.1|Pseudomonas phage KPP25 DNA, complete sequence
					s07	TGGTATTCGTCGCCGGTCACTCGGTCATCCGT	gb|CP019649.1|Salmonella enterica subsp. enterica serovar Typhimurium strain TW-Stm6 chromosome, complete genome
					s08	TTTTTGTCAGGACTCAAACCGGCGTAATTTAT
					s09	GATTCGCGGGTTAGCGTGGGTGGTTCTGCGCT	gb|NC_019522.1|Pectobacterium phage ZF40, complete genome
					s10	ATTTAAGCTTCAGAATGTGATTGGCCTCAAAA	gb|KX823924.1|Infectious salmon anemia virus isolate FO/121/14 nonstructural protein 2 (NS2) and nonstructural protein 1 (NS1) genes, complete cds
					s11	TTGGTTTCATGACGCTGTGGCTTTCGCACCTT	gb|AP017924.1|Ralstonia phage RP12 DNA, complete genome
					s12	ATTCAGGTCATCTGGTATCGGAGAACGCAGCC	gb|KY056254.1|Dianke virus strain SEN235030, complete genome
					s13	CATCGCTGGCGTATTCAGTGTGGTCGAAAGAG	gb| KX898400.1|Pseudomonas phage JG054, complete genome
					s14	CATTTCAACCGGAGAGGTCAGTACTAGACTGT	gb|KU356689.1|Pseudomonas phage ZC01, complete genome
					s15	ATAGGATATCAATGTATGCCTCACGCGTAAGA	gb|KC139511.1|Salmonella phage FSL SP-101, partial genome
					s16	ATACAAAGGATACAATGCCCGTCGAGATAAAC	gb|KX077896.1|Streptococcus phage phiJH1301-2, complete genome
					s17	TGGTGCGTGTCGCGGCGGCGGTAGAGGGTGAT	gb| KY490061.1|Human betaherpesvirus 5 strain PAV31, complete genome
					s18	TTGATAAACACGCACACGGCGCAGTGATGAGC	gb|MG450915.1|Saltwater crocodilepox virus, complete genome
					s19	CTTTAGTGCAGGCAGCGGGGCGCTA	gb|MG775260.1|Pseudomonas phage Littlefix, complete genome
					s20	GACGAGCAACGGGCGCACTGCCCATTGCCCAA	gb|MG775260.1|Pseudomonas phage Littlefix, complete genome
					s21	TCAGATGCCGTTGATCTGGCACATGCCGTTAT	gb|NC_028662.1|Mycobacterium phage Phlei, complete genome
					s22	TTAATTAACTGCATAACAGCCTGGGAAACGGT	gb|MF511190.1|Crimean-Congo hemorrhagic fever orthonairovirus isolate Tur_2004_813048_L RNA-dependent RNA polymerase (L) gene, complete cds
					s23	GCAGCAACTTCACGCTGACGGGTTTGCATGTC	gb|NC_021190.1|Enterobacteria phage phi80, complete genome
					s24	CGACTCACTTAACGAATTTGCATACGACCCGT	gb| NC_020864.1|Micromonas pusilla virus 12T genomic sequence
					s25	ACTTCTAACACGCCTTTATGGTCATCATATAC	gb|JX195166.1|Pectobacterium phage My1, complete genome
					s26	GAATAACGTCGAGCGTGACGTCATCCAGCACT	gb|KJ755191.1|Heliothis virescens ascovirus 3f isolate LD135790, complete genome
					s27	AAATCCAAGAGAGTACGAGCGCCGTTAGCATA	gb| NC_018837.1|Pectobacterium phage My1, complete genome
					s28	ACTCTGATAGTTCTATATTGGGTCACGTGGAA	gb|KM817680.1|Shuangao Insect Virus 2 strain QSA03 RNA-dependent RNA polymerase (L) gene, partial cds
					s29	ACTATTACCGTGACGGTGAATTTACTGTTAAC	gb| NC_028856.1|Bacillus phage Stahl, complete genome
					s30	ATCCTATTATTAATTAGCGTTGCAGTCGCTAA	gb|JQ754186.1|HIV-1 isolate 1245045_3H10 from South Africa envelope glycoprotein (env) gene, complete cds; and vpu protein (vpu), rev protein (rev), and tat protein (tat) genes, partial cds
					s31	TTAGTGCACGTTACGCCGTTTAGCGTTTCAGA	gb|CP019649.1|Salmonella enterica subsp. enterica serovar Typhimurium strain TW-Stm6 chromosome, complete genome
					s32	ATTGGAATAAGGCAATTAATAGCCGTGCTTAG	gb| NC_018837.1|Pectobacterium phage My1, complete genome
					s33	GCTAAACTGCTGGGCGTGCTCGATGAAGTTAA	gb|AB481226.1|Swine hepatitis E virus genomic RNA, complete genome, isolate: swJB-E10
					s34	ATTCTGTTTATGTTATAAAAGATTCTTCCTGCG	gb|AJ290955.1|Phocid herpesvirus-1, strain PB84 Us2 gene (partial), Us3 gene, Us4 gene, Us6 gene, Us7 gene, Us8 gene, Us8.5 gene and Us9 gene
	CRISPR repeat 3	A8F97_(3624488..3625309)	821	CGGTTTATCCCCGCTGGCGCGGGGAACAC	s01	GATCTGATTCCGGCAATCACAACATTCAATAA	gb|MF001355.1|Proteus phage PM2, partial genome
					s02	GCAACTTGCCACGGCAATGCGGCTTTTCCGCC	gb|MF358541.1|Streptomyces phage Warpy, complete genome
					s03	TTCTAGATAAATCACGGTATCTGTCTTTCATG	gb|KY626176.1|Marinomonas phage CPP1m, complete genome
					s04	ATATCGCCAAAAAATATGGTTGGATGATGTTC	gb|NC_002976.3|Staphylococcus epidermidis RP62A, complete genome
					s05	TCAGTTAAATCCATAGCGTTAACTCAACAGGA	gb|CP016318.1|Clostridioides difficile strain 630 delta erm, complete genome
					s06	TGCATTGGTAGATTCCGAGAGATCAAAAAAAC	gb|NC_023893.1|Sclerotinia sclerotiorum betaendornavirus 1 isolate 11691, complete genome
					s07	TTGATGAATCCAGTCTTAGCCAGTCTAGCGCC	gb|JQ015307.1|Pectobacterium phage phiTE, complete genome
					s08	CGGTAGGACATTACCTGAACGGCAGGATCGCG	gb|AB275302.1|Human rotavirus G12 VP7 gene for VP7, partial cds, strain: 05N145
					s09	TCGCGGACGTATTCTTGCAAACCGCGAACCTG
					s10	GCGCTCCCATCTCCACCAAGGGCTCTGATTTC	gb|NC_031126.1Erwinia phage vB_EamM_ChrisDB, complete genome
					s11	TCTCCAGACGTAAAAAAACCCTCCGGAGAGGG	gb|NC_027340.1|Erwinia phage phiEa2809, complete genome
					s12	TGAGCCACACAGGGGGCAGTGGAGTACGACAC	gb| MF668278.1|Mycobacterium phage Morpher26, complete genome
					s13	TGGGCATGAAACTGGAGCAGTTCAACAACAAT	gb|KM284825.1|Hepatitis C virus isolate 12CNYNDH-0434 polyprotein gene, partial cds
	CRISPR repeat 4	A8F97_(3627179..3628306)	1127	CGGTTTATCCCCGCTGGCGCGGGGAACAC	s01	TACTCAGGTAGAGCTTGCTGAAAGGGTTGGAA	gb| MH053489.1|Lassa mammarenavirus isolate Lassa virus/H.sapiens-wt/NGA/2016/ISTH_1069 segment L Z protein (Z) gene, partial cds; and polymerase (L) gene, complete cds
					s02	TCTCCGGTAATACCGGAAGGTTACAAATTAGCA	gb|NC_006905.1|Salmonella enterica subsp. enterica serovar Choleraesuis str. SC-B67, complete genome
					s03	CGATCACCTCCGTTACGAGAGAGCTATCTAAC	gb|KY548791.1|Myxoma virus isolate Lausanne, complete genome
					s04	TCTGGCCCCGCCTCTCCAAACACACCAGCCCC	gb|MF417904.1|Uncultured Caudovirales phage clone 10S_9, partial genome
					s05	GACGTGTTGTTATCAGCGATCGATACATACGA	gb|NC_019522.1|Pectobacterium phage ZF40, complete genome
					s06	AATTAAAACCAGATGAATAGCCTCTTCGGAGG	gb|NC_027381.1|Escherichia phage Pollock, complete genome
					s07	AAGTTTCTTTGATCTGCAAACTCAGTTGCAGC	gb|NC_029021.1|Enterobacteria phage JenK1, complete genome
					s08	CTCCTTTCTTGGCACCGATTCGCCATTAAACC	gb|NC_006322.1|Bacillus licheniformis DSM 13 = ATCC 14580, complete genome
					s09	TCCGTAAACATGGGCGTCCCTGATAACGATTT	gb|MG197996.1|Escherichia phage APC_JM3.2, complete genome
					s10	CAATGAATCGACCTATTGGGCTTATTTGCGAT	gb|NC_019452.1|Escherichia phage PhaxI, complete genome
					s11	AGGTATCCACCAGTGGCGAATGATCCACGAAC
					s12	ACACGTCAATGTCAGGGCAAATCGGTGCCGCT
					s13	CAGCGCCAGACGGCAGCAGAGTTAAGCAGTCT	gb|KY555142.1|Caulobacter phage Ccr10, complete genome
					s14	ATCCAAACAAGGTTCTTGATGTTCTCCATGTC	gb|M59048.1|Tomato bushy stunt virus defective interfering particle
					s15	GATTCATCCCCTCCAGACTTGAGGCCCAACTG	gb|GU368890.1|Rabbit calicivirus isolate CAT3-4 capsid protein gene, complete cds
					s16	ACACTAAATCAGACTTCGACCTTGCGATGCGC	gb|KY052795.1|Uncultured virus clone vSAG-17-C23-2 genomic sequence
					s17	GTCCAGCATATAGAGCCTGCTGCTGCCGAGCG	gb|MH001447.1|Mycobacterium phage Nilo, complete genome
					s18	TCGCCATATTATTTATTCCTGTCGGGTAAATG	gb|LK985322.1|Clostridium phage phiCDHM19, complete genome
aNA = not available.
